# Supplementary material for: Developing a Cobalt Phosphide Catalyst with Combined Cobalt Defects and Phosphorus Vacancies to Boost Oxygen Evolution Reaction
Source: Materials (Basel). 2024 Sep 22;17(18):4647. doi: 10.3390/ma17184647 (PMC11433320; doi:10.3390/ma17184647)
Supplement: Supplementary file 1 [file materials-17-04647-s001.zip]

Archive with 1 entries (1 files):
- materials-3182621-supplementary.pdf
